# Supplementary material for: Spray-Flame Synthesis of NASICON-Type Rhombohedral (α) Li1+xYxZr2−x(PO4)3 [x = 0–0.2] Solid Electrolytes
Source: Nanomaterials (Basel). 2024 Jul 30;14(15):1278. doi: 10.3390/nano14151278 (PMC11314149; doi:10.3390/nano14151278)
Supplement: Supplementary file 1 [file nanomaterials-14-01278-s001.zip]

Archive with 1 entries (1 files):
- nanomaterials-3105180-supplementary.pdf
